# Supplementary material for: Continuous Separation of Circulating Tumor Cells from Whole Blood Using a Slanted Weir Microfluidic Device
Source: Cancers (Basel). 2019 Feb 10;11(2):200. doi: 10.3390/cancers11020200 (PMC6406949; doi:10.3390/cancers11020200)
Supplement: Supplementary file 1 [file cancers-11-00200-s001.zip]

Archive with 6 entries (5 files):
- cancers-420395-supplement-final/
- cancers-420395-supplement-final/cancers-420395 supplementary.pdf
- cancers-420395-supplement-final/Slanted weir-S1.mp4
- cancers-420395-supplement-final/Slanted weir-S2.mp4
- cancers-420395-supplement-final/Slanted weir-S3 (rev).mp4
- cancers-420395-supplement-final/Slanted weir-S4.mp4
